# Supplementary material for: ISOC1 Modulates Inflammatory Responses in Macrophages through the AKT1/PEX11B/Peroxisome Pathway
Source: Molecules. 2022 Sep 11;27(18):5896. doi: 10.3390/molecules27185896 (PMC9505204; doi:10.3390/molecules27185896)
Supplement: Supplementary file 1 [file molecules-27-05896-s001.zip]

Archive with 1 entries (1 files):
- molecules-1869981-supplementary.pdf
